# Supplementary material for: Structural basis of trans-synaptic interactions between PTPδ and SALMs for inducing synapse formation
Source: Nat Commun. 2018 Jan 18;9:269. doi: 10.1038/s41467-017-02417-z (PMC5773591; doi:10.1038/s41467-017-02417-z)
Supplement: Supplementary file 4 — Supplementary Data 1 [file 41467_2017_2417_MOESM4_ESM.xlsx]

## Sheet: Sheet1
Primer #	Primer Name	Primer Sequence (5' to 3')	Description
PTPRD-His expression
1	XhoI-NSP-f	CCCCCCTCGAGCCACCATGGGCATCCTTCC	forward primer to subclone the signal sequence from pHLsec vector into pEBMulti vector
2	NSP-mPTPRD(28)-rv	AGTTCGTGTAAACCTGGGGGGTGTCTCAGCTACGCAACCCATCAGCAG	reverse primer to subclone the signal sequence from pHLsec vector. It also contains the 5' sequence of mPTPRD.
3	mPTPRD(28)-NSP-f	TCGTGAGCCTTCTCTCCGTGCTGCTGATGGGTTGCGTAGCTGAGACACCCCCCAGGTTTACACGAACT	forward primer to subclone PTPRD. It also contains 3' sequence of the signal sequence from pHLsec vector.
4	mPTPRD(325)His6-NotI-rv	CCGGATGCGGCCGCTTAGTGATGGTGATGGTGGTGTAAGGCTTTGACAGTGATCTG	reverse primer to subclone PTPRD, inserting the C-terminal His tag sequence, into pEBMulti vector
5	mPTPRD(418)His6-NotI-rv	GGGAATTCGCGGCCGCTTAGTGATGGTGATGGTGGTGCTTCTGAGTTAACACAGGCTCACTTGC	reverse primer to subclone PTPRD, inserting the C-terminal His tag sequence, into pEBMulti vector
SALM2-His expression
6	Cla-kozak-Igk-f	CCATCGATGCCACCATGGAGACAGACACACT	forward primer to subclone Igk signal sequence into pEBMulti vector					CCATCGATGCCACCATGGAGACAGACACACT
7	Igk-mSALM2-Q32-rv	TGACAGATGCAGCGACCAGGGCAGGGCTGGTCACCAGTGGAACCTGGCA	reverse primer to subclone Igk signal sequence. It also contains the 5' sequence of SALM2.					TGACAGATGCAGCGACCAGGGCAGGGCTGGTCACCAGTGGAACCTGGCA
8	mSALM2-L390-H6-BamHI-rv	CGGGATCCTTATCAGTGATGGTGGTGGTGGTGCAGAGGTACCACACATACCTCCACAGGTGCTGTGG	reverse primer to subclone SALM2, inserting the C-terminal His tag sequence, into pEBMulti vector					CGGGATCCTTATCAGTGATGGTGGTGGTGGTGCAGAGGTACCACACATACCTCCACAGGTGCTGTGG
SALM5-His expression
9	Kpn-kozak-Igk-f	GGGGTACCGCCACCATGGAGACAGACACACTCCTGC	forward primer to subclone Igk signal sequence into pEBMulti vector					GGGGTACCGCCACCATGGAGACAGACACACTCCTGC
10	Igk-hSALM5-Q18-rv	GACACAACGCTTTGGACAGATCTGGTCACCAGTGGAACCTGGAACCC	reverse primer to subclone Igk signal sequence. It also contains the 5' sequence of SALM5.					GACACAACGCTTTGGACAGATCTGGTCACCAGTGGAACCTGGAACCC
11	hSALM5-P378-His6-Not-rv	ATAGTTTAGCGGCCGCTTAGTGATGGTGGTGGTGGTGAGGGAGCTTAATTATATGAAGATC	reverse primer to subclone SALM5, inserting the C-terminal His tag sequence, into pEBMulti vector					ATAGTTTAGCGGCCGCTTAGTGATGGTGGTGGTGGTGAGGGAGCTTAATTATATGAAGATC
SALM5-Fc expression
12	Igk-hSALM5-Fc-XhoI-f	CCGGCTCGAGATAAAGCTCAGATCTGTCCAAAG	forward primer to subclone SALM5 sequence into pEB6 vector containing C-terminal Fc tag
13	Igk-hSALM5-Fc-NotI-rv	GGCCATGCGGCCGCGCCTCCCAAAAACTGAGACTG	reverse primer to subclone SALM5 sequence into pEB6 vector containing C-terminal Fc tag
PTPRD mutagenesis
14	PTPRD-M137A-f	GATTGATGCCGGCCCGCAGTTGAAGGTGGTGG	forward primer to mutate PTPRD Met137 to Alanine					GATTGATGCCGGCCCGCAGTTGAAGGTGGTGG
15	PTPRD-M137A-rv	GCGGGCCGGCATCAATCGTAGGGAACCCTC	reverse primer to mutate PTPRD Met137 to Alanine					GCGGGCCGGCATCAATCGTAGGGAACCCTC
16	PTPRD-L141A-f	CCGCAGGCCAAGGTGGTGGAACGGACCCG	forward primer to mutate PTPRD Leu141 to Alanine					CCGCAGGCCAAGGTGGTGGAACGGACCCG
17	PTPRD-L141A-rv	CACCTTGGCCTGCGGGCCCATATCAATCG	reverse primer to mutate PTPRD Leu141 to Alanine					CACCTTGGCCTGCGGGCCCATATCAATCG
18	PTPRD-V143A-f	GTTGAAGGCCGTGGAACGGACCCGCACCG	forward primer to mutate PTPRD Val143 to Alanine					GTTGAAGGCCGTGGAACGGACCCGCACCG
19	PTPRD-V143A-rv	GTTCCACGGCCTTCAACTGCGGGCCCATAT	reverse primer to mutate PTPRD Val143 to Alanine					GTTCCACGGCCTTCAACTGCGGGCCCATAT
20	PTPRD-L153A-f	CCACCATGGCCTGTGCAGCCAGCGGTAATCCG	forward primer to mutate PTPRD Leu153 to Alanine					CCACCATGGCCTGTGCAGCCAGCGGTAATCCG
21	PTPRD-L153A-rv	GCTGCACAGGCCATGGTGGCGGTGCGGGTC	reverse primer to mutate PTPRD Leu153 to Alanine					GCTGCACAGGCCATGGTGGCGGTGCGGGTC
22	PTPRD-Q209A-f	AATCCGACGCCGGAAAATACGAGTGTGTTGCCA	forward primer to mutate PTPRD Gln209 to Alanine					AATCCGACGCCGGAAAATACGAGTGTGTTGCCA
23	PTPRD-Q209A-rv	ATTTTCCGGCGTCGGATTCTTCGCTCTGTTC	reverse primer to mutate PTPRD Gln209 to Alanine					ATTTTCCGGCGTCGGATTCTTCGCTCTGTTC
24	PTPRD-Y231A-f	CAATTTAGCCGTCAGAGAGCTGCGAGAAGT	forward primer to mutate PTPRD Tyr231 to Alanine					CAATTTAGCCGTCAGAGAGCTGCGAGAAGT
25	PTPRD-Y231A-rv	TCTGACGGCTAAATTGGCAGGGGCAGAGTA	reverse primer to mutate PTPRD Tyr231 to Alanine					TCTGACGGCTAAATTGGCAGGGGCAGAGTA
26	PTPRD-R233A-f	TATATGTCGCCGAGCTGCGAGAAGTTCGCCGTG	forward primer to mutate PTPRD Arg233 to Alanine					TATATGTCGCCGAGCTGCGAGAAGTTCGCCGTG
27	PTPRD-R233A-rv	CAGCTCGGCGACATATAAATTGGCAGGGGC	reverse primer to mutate PTPRD Arg233 to Alanine					CAGCTCGGCGACATATAAATTGGCAGGGGC
28	PTPRD-Y273A-f	CAATGCCTGCTGTGAAGTGGATGTTGGG	forward primer to mutate PTPRD Tyr273 to Alanine					CAATGCCTGCTGTGAAGTGGATGTTGGG
29	PTPRD-Y273A-rv	ACTTCACAGCAGGCATTGGTGACCCCA	reverse primer to mutate PTPRD Tyr273 to Alanine					ACTTCACAGCAGGCATTGGTGACCCCA
30	PTPRD-M289A-f	GAAGATGATGCCCCGATAGGACGAAATGTCCTAG	forward primer to mutate PTPRD Met289 to Alanine					GAAGATGATGCCCCGATAGGACGAAATGTCCTAG
31	PTPRD-M289A-rv	CCTATCGGGGCATCATCTTCTGGTGTCAGATC	reverse primer to mutate PTPRD Met289 to Alanine					CCTATCGGGGCATCATCTTCTGGTGTCAGATC
32	PTPRD-M312A-f	GTGTTGCTGCCTCGACGTTGGGGGTCATTGAAGC	forward primer to mutate PTPRD Met312 to Alanine					GTGTTGCTGCCTCGACGTTGGGGGTCATTGAAGC
33	PTPRD-M312A-rv	CAACGTCGAGGCAGCAACACAGGTGTAATTTGC	reverse primer to mutate PTPRD Met312 to Alanine					CAACGTCGAGGCAGCAACACAGGTGTAATTTGC
SALM5 mutagenesis
34	hSALM5-Q134N-f	CAACAATAACCTGACTTTAATTTCCTCTACAG	forward primer to mutate SALM5 Gln134 to Asparagine					CAACAATAACCTGACTTTAATTTCCTCTACAG
35	hSALM5-Q134N-rv	AAGTCAGGTTATTGTTGTTCAGTATCAAATG	reverse primer to mutate SALM5 Gln134 to Asparagine					AAGTCAGGTTATTGTTGTTCAGTATCAAATG
36	hSALM5-L249A-f	TGAATTGGCCTGGTTGAGGCGTCTGTCCAGAG	forward primer to mutate SALM5 Leu249 to Alanine					TGAATTGGCCTGGTTGAGGCGTCTGTCCAGAG
37	hSALM5-L249A-rv	TCAACCAGGCCAATTCACAATTGCAATGCAAG	reverse primer to mutate SALM5 Leu249 to Alanine					TCAACCAGGCCAATTCACAATTGCAATGCAAG
38	hSALM5-R253A-f	GGTTGAGGGCCCTGTCCAGAGAAGATGACTTA	forward primer to mutate SALM5 Arg253 to Alanine					GGTTGAGGGCCCTGTCCAGAGAAGATGACTTA
39	hSALM5-R253A-rv	CTGGACAGGGCCCTCAACCACAACAATTCACAA	reverse primer to mutate SALM5 Arg253 to Alanine					CTGGACAGGGCCCTCAACCACAACAATTCACAA
40	hSALM5-L288A-f	GCCTCCTGCCATTACTCGTCATACACATGAGA	forward primer to mutate SALM5 Leu288 to Alanine					GCCTCCTGCCATTACTCGTCATACACATGAGA
41	hSALM5-L288A-rv	GAGTAATGGCAGGAGGCTCACACAAAAACTCT	reverse primer to mutate SALM5 Leu288 to Alanine					GAGTAATGGCAGGAGGCTCACACAAAAACTCT
42	hSALM5-I321A-f	TTCACTGGGCCTCTCCTGAAGGGAAGCTTAT	forward primer to mutate SALM5 Ile321 to Alanine					TTCACTGGGCCTCTCCTGAAGGGAAGCTTAT
43	hSALM5-I321A-rv	CAGGAGAGGCCCAGTGAATTGCAGGCTCAGG	reverse primer to mutate SALM5 Ile321 to Alanine					CAGGAGAGGCCCAGTGAATTGCAGGCTCAGG
44	hSALM5-I358A-f	TACCTGCGCCGCTTCCAATCCTGCTGGGG	forward primer to mutate SALM5 Ile358 to Alanine					TACCTGCGCCGCTTCCAATCCTGCTGGGG
45	hSALM5-I358A-rv	TGGAAGCGGCGCAGGTAAAAGCACCTGT	reverse primer to mutate SALM5 Ile358 to Alanine					TGGAAGCGGCGCAGGTAAAAGCACCTGT
46	hSALM5-N158A-f	CTATAATGCCCTAGAAACCATTCCTTGGGATG	forward primer to mutate SALM5 Asn158 to Alanine					CTATAATGCCCTAGAAACCATTCCTTGGGATG
47	hSALM5-N158A-rv	GTTTCTAGGGCATTATAGGACAGATCCAGCTC	reverse primer to mutate SALM5 Asn158 to Alanine					GTTTCTAGGGCATTATAGGACAGATCCAGCTC
48	hSALM5-Q134A-f	CAACAATGCCCTGACTTTAATTTCCTCTACAG	forward primer to mutate SALM5 Gln134 to Alanine					CAACAATGCCCTGACTTTAATTTCCTCTACAG
49	hSALM5-Q134A-rv	AAGTCAGGGCATTGTTGTTCAGTATCAAATG	reverse primer to mutate SALM5 Gln134 to Alanine					AAGTCAGGGCATTGTTGTTCAGTATCAAATG
50	hSALM5-R110A-f	ATAGCAACGCCTTGACTAAAATTACAAATGA	forward primer to mutate SALM5 Arg110 to Alanine					ATAGCAACGCCTTGACTAAAATTACAAATGA
51	hSALM5-R110A-rv	TTAGTCAAGGCGTTGCTATTCAAATGCAAAG	reverse primer to mutate SALM5 Arg110 to Alanine					TTAGTCAAGGCGTTGCTATTCAAATGCAAAG
52	hSALM5-R110S-f	ATAGCAACAGCTTGACTAAAATTACAAATGA	forward primer to mutate SALM5 Arg110 to Serine					ATAGCAACAGCTTGACTAAAATTACAAATGA
53	hSALM5-R110S-rv	TTAGTCAAGCTGTTGCTATTCAAATGCAAAG	reverse primer to mutate SALM5 Arg110 to Serine					TTAGTCAAGCTGTTGCTATTCAAATGCAAAG
54	hSALM5-R110N-f	ATAGCAACAACTTGACTAAAATTACAAATGA	forward primer to mutate SALM5 Arg110 to Asparagine					ATAGCAACAACTTGACTAAAATTACAAATGA
55	hSALM5-R110N-rv	TTAGTCAAGTTGTTGCTATTCAAATGCAAAG	reverse primer to mutate SALM5 Arg110 to Asparagine					TTAGTCAAGTTGTTGCTATTCAAATGCAAAG
56	hSALM5-R110Q-f	ATAGCAACCAGTTGACTAAAATTACAAATGA	forward primer to mutate SALM5 Arg110 to Glutamine					ATAGCAACCAGTTGACTAAAATTACAAATGA
57	hSALM5-R110Q-rv	TTAGTCAACTGGTTGCTATTCAAATGCAAAG	reverse primer to mutate SALM5 Arg110 to Glutamine					TTAGTCAACTGGTTGCTATTCAAATGCAAAG
